# Supplementary material for: Multi-Targeted Anti-Alzheimer’s Effects of Tri-Sannibat-Phol: Biological Evaluation, Behavioral Validation, and LC-MS/MS Phytochemical Profiling
Source: Pharmaceuticals (Basel). 2026 Jul 9;19(7):1063. doi: 10.3390/ph19071063 (PMC13415300; doi:10.3390/ph19071063)
Supplement: Supplementary file 1 [file pharmaceuticals-19-01063-s001.zip]

Archive with 1 entries (1 files):
- pharmaceuticals-4359944-supplementary.pdf
